# Supplementary material for: Impact of the Covid-19 pandemic on perceptions and behaviors of university students in Vietnam
Source: Data Brief. 2020 Jun 19;31:105880. doi: 10.1016/j.dib.2020.105880 (PMC7303612; doi:10.1016/j.dib.2020.105880)
Supplement: Supplementary file 2 [file mmc2.xml]

<?xml version="1.0" encoding="utf-8" standalone="no"?>
<data>
  <datasets>
    <author>giangph@qaglobal.edu.vn;giangpham1497@gmail.com</author>
    <type>1</type>
    <dataset>
      <name>A data set on student's perceptions and behaviors amid the COVID-19 pandemic</name>
      <caption />
      <description>This article presents a novel data set on student’s perceptions and behaviors collected amid the peak of Covid-19 pandemic when Vietnam’s government imposes nation-wide isolation. Our questionnaire design is based on employing both qualitative interview with students and survey of SARS literature, probing into the sensitivity of students toward the crisis in making crucial decisions of daily routines, as well as future travel plans in presence of a grave health concern.</description>
      <filetype>
        <name />
      </filetype>
      <filesize />
      <source>0</source>
      <sourcename>Original Data</sourcename>
      <access>
        <type>1</type>
        <name>Data available in data repository</name>
        <reponame>Mendeley Data</reponame>
        <PersistentId>10.17632/c7s3pc6jy9.1</PersistentId>
        <deeplinkurl>https://data.mendeley.com/datasets/c7s3pc6jy9/1</deeplinkurl>
      </access>
    </dataset>
  </datasets>
</data>
